# Supplementary material for: Experimental study exploring the factors that promote rib fragility in the elderly
Source: Sci Rep. 2021 Apr 29;11:9307. doi: 10.1038/s41598-021-88800-9 (PMC8085244; doi:10.1038/s41598-021-88800-9)
Supplement: Supplementary file 2 — Supplementary Information 1. [file 41598_2021_88800_MOESM2_ESM.xlsx]

## Sheet: Title and author details
Experimental study exploring the factors that promote rib fragility in the elderly
Christian Liebsch, PhD 1, Shamila Hübner, BEng 1, Marco Palanca, PhD 2, Luca Cristofolini, PhD 2, Hans-Joachim Wilke, PhD 1,*
1 Institute of Orthopaedic Research and Biomechanics, Trauma Research Centre Ulm, University of Ulm, Ulm, Germany (Institution where the investigation was performed)
christian.liebsch@uni-ulm.de
shamila.huebner@gmail.com
hans-joachim.wilke@uni-ulm.de
2 Department of Industrial Engineering, School of Engineering and Architecture, Alma Mater Studiorum - Università di Bologna, Bologna, Italy
marco.palanca@unibo.it
luca.cristofolini@unibo.it
* Corresponding author
Institute of Orthopaedic Research and Biomechanics, Helmholtzstraße 14, 89081 Ulm, Germany
Tel.: +49 731 500 55301
Fax: +49 731 500 55302
E-mail address: hans-joachim.wilke@uni-ulm.de

## Sheet: Tab. 2 Raw data
Tab. 2
Donor ID	Age (years)	Sex	Bone mineral density (mgHA/cm3)	Rib no.	Side	Max. load (N)	Max. displacement (mm)	Stiffness (N/mm)	Absorbed energy (Nmm)	Max. external surface strain (Microstrain)	Min. internal surface strain (Microstrain)	Rib length (mm)	Rib width (mm)	Rib length/width ratio	External edge length (mm)	BV/TV (%)	Trab. thickness (mm)	Trab. Number (mm^-1)	Trab. Separation (mm)	Cort. thickness (mm)	Area moment of inertia Ixx (mm4)	Area moment of inertia Iyy (mm4)
1	55	female	84.1	8	left	67.5	9.2	16.3	405.8	7700	-	190	70	2.71429	260	14.37	0.19	0.76	0.88	0.64	79.57	262.74
1	55	female	84.1	8	right	38.8	10.4	9.1	271.1	-	-4090	190	75	2.53333	280	10.19	0.19	0.53	1.05	0.5	55.97	132.02
2	62	male	81.1	4	left	42.9	10.1	9	275.8	-	-3630	180	85	2.11765	285	9.85	0.18	0.55	1.05	0.4	81.35	503.62
2	62	male	81.1	4	right	48.4	10.2	10.5	319	9700	-	180	95	1.89474	290	11.9	0.18	0.66	1.05	0.4	122.59	535.47
2	62	male	81.1	5	left	58.4	11.7	10.1	429.5	7900	-	200	90	2.22222	310	10.92	0.2	0.55	1.14	0.49	94.96	444.49
2	62	male	81.1	5	right	40.4	10.4	7	250.9	-	-3880	200	95	2.10526	320	8.48	0.17	0.49	1.26	0.51	115.47	341.49
2	62	male	81.1	6	left	41.9	6.6	9.2	163.6	-	-2660	210	95	2.21053	320	7.2	0.18	0.4	1.25	0.54	127.94	335.59
2	62	male	81.1	6	right	59.7	7.5	14.3	268.7	3400	-	200	90	2.22222	300	9.75	0.19	0.5	1.1	0.57	137.14	335.52
2	62	male	81.1	7	left	72.4	12.2	11.7	554.2	6600	-	220	90	2.44444	320	8.37	0.17	0.5	1.07	0.62	91.74	269.35
2	62	male	81.1	7	right	54.8	7.8	12.5	259.4	-	-3900	220	90	2.44444	320	7.59	0.17	0.44	1.2	0.59	126.24	439.83
2	62	male	81.1	8	left	44.4	10.8	7.8	290.8	-	-1800	215	85	2.52941	320	10.82	0.15	0.71	0.81	0.5	68.27	296.29
2	62	male	81.1	8	right	71.2	12.1	11.5	533.8	5700	-	200	85	2.35294	300	11.84	0.19	0.63	1.04	0.58	97.17	336.95
3	63	male	96.2	4	left	63.3	15.8	9.6	635	6600	-	190	95	2	300	6.63	0.16	0.41	0.97	0.51	87.22	223.14
3	63	male	96.2	4	right	45.6	17.8	7.6	521.3	-	-4500	180	100	1.8	305	13.98	0.18	0.79	0.8	0.56	106.72	337.48
3	63	male	96.2	5	left	74.2	26.7	10.1	1154.6	-	-	210	95	2.21053	320	11.68	0.16	0.72	0.88	0.73	121.17	294.37
3	63	male	96.2	5	right	44.1	13	6.6	357	4800	-	205	105	1.95238	325	12.5	0.19	0.65	0.89	0.68	153.28	317.88
3	63	male	96.2	7	left	132	35.8	9.1	2688.8	-	-	230	90	2.55556	320	15.07	0.19	0.79	0.92	1.01	273.39	459.23
3	63	male	96.2	7	right	78.1	10.7	14.1	508.7	-	-3700	215	90	2.38889	315	10.84	0.17	0.63	0.9	0.84	158.43	352.5
3	63	male	96.2	8	left	113	19.2	13.7	1457.9	-	-9000	225	85	2.64706	310	18	0.19	0.93	0.8	0.96	133.75	287.88
3	63	male	96.2	8	right	105	21.2	12.3	1514.7	10000	-	210	90	2.33333	310	18.45	0.22	0.82	0.76	1.02	156.24	241.94
4	64	female	42.6	6	left	33.6	7.2	10.7	155.8	3500	-	210	85	2.47059	300	5.24	0.18	0.28	1.24	0.55	89.32	204.5
4	64	female	42.6	7	left	44.9	8.1	11.2	225.7	-	-3600	210	85	2.47059	310	5.9	0.19	0.31	1.14	0.59	104.85	217.2
4	64	female	42.6	7	right	53.9	10.3	11.7	369.6	4700	-	200	80	2.5	280	8.96	0.2	0.45	1.03	0.64	110.94	242.59
4	64	female	42.6	8	left	23	5.5	11.4	87.3	2800	-	220	85	2.58824	310	4.85	0.18	0.27	1.17	0.48	73.89	205.6
4	64	female	42.6	8	right	37.5	6.2	13	87.3	-	-	210	80	2.625	300	4.78	0.17	0.29	1.18	0.61	92.7	218.52
5	65	female	81.5	5	left	70.1	24.5	7.3	1190.3	-	-	180	90	2	300	10.77	0.21	0.52	1.13	0.71	63.3	314.67
5	65	female	81.5	6	left	68.2	47.8	10.6	2382.4	-	-	210	90	2.33333	310	15.71	0.26	0.61	1.22	0.81	139.54	303.54
5	65	female	81.5	8	left	77.1	23	12.8	1347.4	-	-	220	85	2.58824	290	11.98	0.19	0.63	1.09	0.69	73.46	187.74
6	68	male	90.6	4	left	43.6	23.2	5.4	702.2	10000	-	180	100	1.8	280	12.1	0.17	0.69	0.92	0.47	60.33	428.03
6	68	male	90.6	4	right	54.1	22.6	6.4	841	-	-	190	100	1.9	300	15.32	0.18	0.84	0.78	0.51	67.73	525.44
6	68	male	90.6	5	left	61.7	26.1	6	1107.1	-	-6600	210	100	2.1	330	18.8	0.2	0.94	0.7	0.48	124.4	625.5
6	68	male	90.6	5	right	49.8	18.5	6.4	609.7	5500	-	210	100	2.1	330	13.89	0.18	0.78	0.79	0.46	94.27	620.31
6	68	male	90.6	6	left	68.3	27.1	6.8	1310.5	10000	-	220	100	2.2	330	15.12	0.21	0.74	0.92	0.66	146.72	345.71
6	68	male	90.6	6	right	71.4	22.4	7.1	1045.2	-	-8800	240	95	2.52632	340	15	0.2	0.75	0.95	0.64	132.79	494.14
6	68	male	90.6	7	left	89	37.5	11.1	2432.4	-	-	230	95	2.42105	340	16.78	0.23	0.72	0.92	0.82	263.1	587.47
6	68	male	90.6	7	right	66.9	21	8.8	1001.4	10000	-	230	90	2.55556	-	13.61	0.18	0.77	0.8	0.39	137.05	701.75
6	68	male	90.6	8	left	97.3	19.6	12.9	1328.8	20000	-	230	80	2.875	-	20.61	0.21	0.97	0.78	0.55	179.67	353.4
6	68	male	90.6	8	right	75.8	20	9	1019.4	-	-5700	240	90	2.66667	340	17.7	0.2	0.88	0.78	0.48	155.24	434.85
7	71	female	5	4	left	35.9	17.1	7.5	437.3	-	-6000	200	85	2.35294	290	15.39	0.21	0.72	0.95	0.45	14.15	301.98
7	71	female	5	5	left	32.1	26	5.3	638.3	-	-	210	85	2.47059	300	22.61	0.26	0.87	0.85	0.42	59.13	316.12
7	71	female	5	5	right	54	19.9	8.4	771.6	-	-9300	220	85	2.58824	315	19.01	0.24	0.8	0.95	0.44	72.88	255.33
7	71	female	5	7	left	67.3	23.7	3.1	914.9	-	-8600	230	85	2.70588	320	17.58	0.23	0.78	0.85	0.49	81.65	283.97
7	71	female	5	7	right	75.7	22	6.8	1122.8	-	-10000	215	80	2.6875	310	20.69	0.23	0.9	0.84	0.53	105.76	307.51
7	71	female	5	8	left	39.1	20.2	6.4	580.8	10000	-	210	80	2.625	300	10.02	0.2	0.5	1.22	0.54	140.57	457.43
7	71	female	5	8	right	54.5	17.2	8.9	650.4	-	-	210	75	2.8	300	23.78	0.25	0.95	0.75	0.5	53.77	147.26
8	80	male	-	4	left	37.3	16.9	5.7	427.8	10000	-	170	95	1.78947	300	13.12	0.19	0.69	0.85	0.48	78.54	368.39
8	80	male	-	4	right	41.5	16.7	5.9	445.4	-	-5400	180	100	1.8	305	9.62	0.16	0.59	0.92	0.45	55.44	501.44
8	80	male	-	5	left	48.4	24.6	5.4	824.2	-	-9000	200	100	2	335	15.47	0.19	0.83	0.77	0.54	67.34	514.07
8	80	male	-	5	right	34.5	12	7.1	273.5	5500	-	210	95	2.21053	320	16.24	0.21	0.76	0.8	0.59	83.86	517.49
8	80	male	-	6	left	34.8	11.6	6.8	258.4	6300	-	210	100	2.1	310	7.47	0.17	0.44	1.01	0.44	58.26	313.53
8	80	male	-	6	right	46.3	13.9	7	412.5	-	-6300	220	95	2.31579	330	8.96	0.23	0.39	1.15	0.57	83.32	286.06
8	80	male	-	7	left	56.7	11.9	7.7	380.1	-	-4100	240	90	2.66667	335	12.87	0.21	0.61	1.04	0.44	28.46	108.84
8	80	male	-	7	right	64.3	17.3	6.9	696	7700	-	230	90	2.55556	320	11.51	0.18	0.63	0.88	0.55	89.01	528.35
8	80	male	-	8	left	55.4	23	6.4	884.4	10000	-	230	85	2.70588	320	24	0.23	1.02	0.67	0.57	68.51	394.33
8	80	male	-	8	right	64.5	15.1	9	635.7	-	-5300	220	80	2.75	310	10.27	0.2	0.5	1.04	0.71	62.48	357.69
9	81	male	2.1	4	left	25.3	11.2	6.8	198.9	4600	-	190	85	2.23529	290	13.94	0.18	0.76	0.87	0.38	45.47	385.36
9	81	male	2.1	4	right	21.5	21.5	8.2	131.5	10000	-	190	90	2.11111	290	8.11	0.17	0.46	1.15	0.3	43.12	450.67
9	81	male	2.1	5	left	33.9	6.1	15	142.4	-	-2900	200	75	2.66667	290	11.1	0.18	0.61	1.02	0.42	41.63	350.31
9	81	male	2.1	5	right	60.8	10.1	14.2	403.7	-	-5200	200	80	2.5	285	9.98	0.16	0.61	1.1	0.41	62.21	310.12
9	81	male	2.1	7	left	32.1	7	12	151.7	6500	-	240	80	3	320	12.95	0.22	0.6	1.05	0.35	58.37	300.31
9	81	male	2.1	7	right	33.5	7.9	11.7	177	-	-4270	230	70	3.28571	310	9.02	0.18	0.5	1.09	0.38	56.31	273.99
9	81	male	2.1	8	left	29.2	12.6	7.3	260.7	10000	-	220	85	2.58824	310	12.02	0.2	0.61	1.14	0.34	46.74	148.96
9	81	male	2.1	8	right	24.7	9.1	8.1	156.2	-	-	220	85	2.58824	310	13.51	0.19	0.69	1.02	0.33	46.8	145.22
10	84	female	96.4	4	left	35.6	16.1	5.7	386.3	-	-	190	90	2.11111	290	16.25	0.22	0.72	0.71	0.71	36.31	172.14
10	84	female	96.4	4	right	12.5	26.4	1.8	240.2	-	-	200	90	2.22222	295	8.81	0.18	0.49	1.04	0.52	23.81	159.4
10	84	female	96.4	5	left	38	16.1	5.8	401.7	-	-	200	90	2.22222	300	15.18	0.24	0.63	0.98	0.58	46.76	232
10	84	female	96.4	5	right	38.6	8.8	9.3	218.4	-	-	210	75	2.8	290	15.66	0.24	0.65	0.87	0.63	43.15	220.73
10	84	female	96.4	6	left	65	16.2	8.9	659.8	-	-	220	85	2.58824	305	11.37	0.2	0.57	0.98	0.66	93.53	274.87
10	84	female	96.4	6	right	47	18.4	5.7	515	6900	-	230	80	2.875	315	16.41	0.21	0.79	0.92	0.59	59.85	189.32
10	84	female	96.4	7	left	76.4	13.1	14.6	676.6	8100	-	230	75	3.06667	300	17.88	0.26	0.68	1.04	0.66	43.03	186.44
10	84	female	96.4	7	right	77.9	27.7	6.5	1432.4	-	-4000	230	75	3.06667	310	18.34	0.23	0.8	0.83	0.79	75.33	183.74
10	84	female	96.4	8	right	61.1	14.1	11.2	600.3	-	-	225	70	3.21429	305	18.59	0.24	0.77	1.07	0.6	45.36	105.54
11	91	male	59	4	left	27.3	11.3	6	202.3	-	-3600	190	105	1.80952	315	6.28	0.16	0.39	1.16	0.45	54.31	307.11
11	91	male	59	4	right	36.2	11.1	7.5	259.1	-	-5100	200	100	2	310	14.23	0.33	0.43	1.35	0.52	71.74	357.28
11	91	male	59	5	left	33.3	14.7	5.7	321.3	3500	-	210	105	2	330	7.9	0.17	0.47	1.21	0.51	62.34	280.93
11	91	male	59	5	right	38.5	10.8	8.1	265.4	4300	-	210	105	2	320	6.86	0.17	0.41	1.3	0.59	85.95	326.03
11	91	male	59	7	right	76.1	11	13.8	521	4490	-	250	95	2.63158	340	8.32	0.23	0.37	1.37	0.79	184.31	434.74
11	91	male	59	8	right	53	11.6	9.1	385.3	-	-3210	240	95	2.52632	340	3.94	0.19	0.21	1.3	0.83	98.84	184.72
12	96	male	56.6	4	left	20.6	10.8	7.6	169.2	3400	-	200	95	2.10526	320	8.1	0.17	0.48	1.1	0.43	44.24	349.83
12	96	male	56.6	4	right	18.7	6.6	8.1	86.8	-	-	210	95	2.21053	320	6.04	0.2	0.3	1.2	0.5	48.4	302.49
12	96	male	56.6	5	left	32	62	9.4	94	-	-	220	95	2.31579	350	6.87	0.17	0.41	1.18	0.43	77.61	225.42
12	96	male	56.6	5	right	43.5	13.3	7.8	387.7	-	-	240	95	2.52632	340	6.37	0.17	0.37	1.23	0.46	126.31	264.72
12	96	male	56.6	7	left	62.3	11.3	13	466.8	-	-	250	90	2.77778	340	6.02	0.18	0.34	1.34	0.64	106.72	360.72
12	96	male	56.6	7	right	52.9	12.9	9.8	455.5	-	-8100	260	90	2.88889	350	6.66	0.17	0.4	1.17	0.61	93.95	251.22
12	96	male	56.6	8	left	47	11.7	9.7	358.7	-	-4800	260	80	3.25	340	9.3	0.22	0.43	1.09	0.69	79.18	192.8
12	96	male	56.6	8	right	40.9	13.3	7.8	352.8	4400	-	260	85	3.05882	340	7.97	0.16	0.49	1.15	0.67	77.12	199.61
13	99	female	7.4	4	right	18.4	7.8	7.8	103.5	-	-3920	190	85	2.23529	290	4.74	0.17	0.28	1.27	0.43	56.56	175.12
13	99	female	7.4	7	left	19.1	5.6	12.4	77.6	2800	-	210	75	2.8	290	5.16	0.16	0.31	1.28	0.32	42.94	155.64
13	99	female	7.4	7	right	7.3	6	11.4	39.2	-	-	230	70	3.28571	305	5.92	0.18	0.33	1.28	0.32	38.84	166.44

## Sheet: Tab. 3 Statistics - Pairw. comp
Tab. 3
Independent variables
Dependent variables
	Max. load (N)	Max. displacement (mm)	Stiffness (N/mm)	Absorbed energy (Nmm)	Max. ext. surface strain (Microstrain)	Min. int. surface strain (Microstrain)	Age (years)	Bone mineral density (mgHA/cm3)	Rib length (mm)	Rib width (mm)	Rib length/width ratio	External edge length (mm)	BV/TV (%)	Trab. thickness (mm)	Trab. Number (mm^-1)	Trab. Separation (mm)	Cort. thickness (mm)	Area moment of inertia Ixx (mm4)	Area moment of inertia Iyy (mm4)		Color key
Sex	0.445	0.929	0.981	0.981	0.26	0.34	0.557	0.961	0.263	0	0.001	0	0.238	0	0.964	0.749	0.343	0.005	0		p ≥ 0.050	not significant
Side	0.989	0.166	0.773	0.354	0.49	0.338	0.399	0.92	0.537	0.992	0.555	0.748	0.603	0.737	0.696	0.6	0.808	0.403	0.992		p < 0.050	significant
	Max. load (N)
Rib level		4	5	6	7	8		Color key
	4	-	0.88	0.123	0.001	0.013		p ≥ 0.050	not significant
	5	-	-	1	0.264	1		p < 0.050	significant
	6	-	-	-	1	1
	7	-	-	-	-	1
	8	-	-	-	-	-
	Max. displacement (mm)
Rib level		4	5	6	7	8
	4	-	1	1	1	1
	5	-	-	1	1	1
	6	-	-	-	1	1
	7	-	-	-	-	1
	8	-	-	-	-	-
	Stiffness (N/mm)
Rib level		4	5	6	7	8
	4	-	1	1	0.002	0.007
	5	-	-	1	0.052	0.15
	6	-	-	-	0.856	1
	7	-	-	-	-	1
	8	-	-	-	-	-
	Absorbed energy (Nmm)
Rib level		4	5	6	7	8
	4	-	1	1	1	1
	5	-	-	1	1	1
	6	-	-	-	1	1
	7	-	-	-	-	1
	8	-	-	-	-	-
	Max. external surface strain (Microstrain)
Rib level		4	5	6	7	8
	4	-	1	1	1	1
	5	-	-	1	1	1
	6	-	-	-	1	1
	7	-	-	-	-	1
	8	-	-	-	-	-
	Min. internal surface strain (Microstrain)
Rib level		4	5	6	7	8
	4	-	1	1	1	1
	5	-	-	1	1	1
	6	-	-	-	1	1
	7	-	-	-	-	1
	8	-	-	-	-	-
	Age (years)
Rib level		4	5	6	7	8
	4	-	1	1	1	1
	5	-	-	1	1	1
	6	-	-	-	1	1
	7	-	-	-	-	1
	8	-	-	-	-	-
	Bone mineral density (mgHA/cm3)
Rib level		4	5	6	7	8
	4	-	1	1	1	1
	5	-	-	1	1	1
	6	-	-	-	1	1
	7	-	-	-	-	1
	8	-	-	-	-	-
	Rib length (mm)
Rib level		4	5	6	7	8
	4	-	0.061	0.002	0	0
	5	-	-	1	0.002	0.182
	6	-	-	-	1	1
	7	-	-	-	-	1
	8	-	-	-	-	-
	Rib width (mm)
Rib level		4	5	6	7	8
	4	-	1	1	0.011	0
	5	-	-	1	0.05	0.001
	6	-	-	-	0.446	0.042
	7	-	-	-	-	1
	8	-	-	-	-	-
	Rib length/width ratio
Rib level		4	5	6	7	8
	4	-	0.704	0.19	0	0
	5	-	-	1	0	0
	6	-	-	-	0.128	0.128
	7	-	-	-	-	1
	8	-	-	-	-	-
	External edge length (mm)
Rib level		4	5	6	7	8
	4	-	0.016	0.101	0.005	0.33
	5	-	-	1	1	1
	6	-	-	-	1	1
	7	-	-	-	-	1
	8	-	-	-	-	-
	BV/TV (%)
Rib level		4	5	6	7	8
	4	-	1	1	1	1
	5	-	-	1	1	1
	6	-	-	-	1	1
	7	-	-	-	-	1
	8	-	-	-	-	-
	Trab. thickness (mm)
Rib level		4	5	6	7	8
	4	-	1	1	1	1
	5	-	-	1	1	1
	6	-	-	-	1	1
	7	-	-	-	-	1
	8	-	-	-	-	-
	Trab. Number (mm^-1)
Rib level		4	5	6	7	8
	4	-	1	1	1	1
	5	-	-	1	1	1
	6	-	-	-	1	1
	7	-	-	-	-	1
	8	-	-	-	-	-
	Trab. Separation (mm)
Rib level		4	5	6	7	8
	4	-	1	1	1	1
	5	-	-	1	1	1
	6	-	-	-	1	1
	7	-	-	-	-	1
	8	-	-	-	-	-
	Cort. thickness (mm)
Rib level		4	5	6	7	8
	4	-	1	0.05	0.098	0.022
	5	-	-	1	1	1
	6	-	-	-	1	1
	7	-	-	-	-	1
	8	-	-	-	-	-
	Area moment of inertia Ixx (mm4)
Rib level		4	5	6	7	8
	4	-	0.471	0.015	0.036	0.204
	5	-	-	1	1	1
	6	-	-	-	1	1
	7	-	-	-	-	1
	8	-	-	-	-	-
	Area moment of inertia Iyy (mm4)
Rib level		4	5	6	7	8
	4	-	1	1	1	0.065
	5	-	-	1	1	0.106
	6	-	-	-	1	1
	7	-	-	-	-	1
	8	-	-	-	-	-

## Sheet: Tab. 4 Statistics - Corr. coeff
Tab. 4
Independent variables
Dependent variables
Pearson's r		Max. load (N)	Max. displacement (mm)	Stiffness (N/mm)	Absorbed energy (Nmm)	Max. ext. surface strain (Microstrain)	Min. int. surface strain (Microstrain)	Age (years)	Bone mineral density (mgHA/cm3)	Antero-posterior rib length (mm)	Rib width (mm)	Rib length/width ratio	External edge length (mm)	BV/TV (%)	Trab. thickness (mm)	Trab. Number (mm^-1)	Trab. Separation (mm)	Cort. thickness (mm)	Area moment of inertia Ixx (mm4)	Area moment of inertia Iyy (mm4)		Color key
	Max. load (N)	-	0.372	0.335	0.802	0.49	-0.498	-0.449	0.49	0.287	-0.023	0.166	0.181	0.448	0.201	0.479	-0.367	0.722	0.687	0.227		|r| ≤ 0.100	no linear correlation
	Max. displacement (mm)	-	-	-0.282	0.671	0.644	-0.689	-0.099	0.239	0.049	0.224	-0.132	0.248	0.403	0.208	0.404	-0.308	0.281	0.315	0.214		0.001 < |r| ≤ 0.300	low linear correlation
	Stiffness (N/mm)	-	-	-	0.016	-0.025	0.286	-0.185	-0.003	0.194	-0.446	0.409	-0.166	-0.177	-0.074	-0.19	0.213	0.241	0.258	-0.141		0.300 < |r| ≤ 0.500	medium linear correlation
	Absorbed energy (Nmm)	-	-	-	-	0.675	-0.674	-0.349	0.382	0.189	0.077	0.046	0.174	0.542	0.305	0.539	-0.399	0.617	0.64	0.286		|r| > 0.500	high linear correlation
	Max. ext. surface strain (Microstrain)	-	-	-	-	-	-	-0.26	0.21	-0.009	-0.152	0.102	-0.217	0.631	0.328	0.648	-0.488	0.004	0.33	0.255
	Min. int. surface strain (Microstrain)	-	-	-	-	-	-	-0.018	0.226	-0.263	-0.075	-0.107	-0.274	-0.644	-0.355	-0.559	0.424	-0.105	-0.154	-0.223
	Age (years)	-	-	-	-	-	-	-	-0.333	0.336	-0.006	0.236	0.308	-0.27	0.039	-0.369	0.385	-0.217	-0.41	-0.268
	Bone mineral density (mgHA/cm3)	-	-	-	-	-	-	-	-	-0.049	0.36	-0.273	0.142	0.144	-0.002	0.22	-0.298	0.569	0.393	0.221
	Rib length (mm)	-	-	-	-	-	-	-	-	-	-0.215	0.741	0.697	0.03	0.158	-0.045	0.143	0.265	0.258	-0.153
	Rib width (mm)	-	-	-	-	-	-	-	-	-	-	-0.806	0.434	-0.169	-0.198	-0.076	0.01	0.059	0.256	0.466
	Rib length/width ratio	-	-	-	-	-	-	-	-	-	-	-	0.124	0.136	0.23	0.028	0.078	0.101	-0.043	-0.415
	External edge length (mm)	-	-	-	-	-	-	-	-	-	-	-	-	-0.075	-0.001	-0.078	0.114	0.213	0.378	0.177
	BV/TV (%)	-	-	-	-	-	-	-	-	-	-	-	-	-	0.631	0.933	-0.748	0.181	0.117	0.165
	Trab. thickness (mm)	-	-	-	-	-	-	-	-	-	-	-	-	-	-	0.332	-0.137	0.224	0.017	-0.109
	Trab. Number (mm^-1)	-	-	-	-	-	-	-	-	-	-	-	-	-	-	-	-0.876	0.134	0.161	0.303
	Trab. Separation (mm)	-	-	-	-	-	-	-	-	-	-	-	-	-	-	-	-	-0.131	-0.088	-0.294
	Cort. thickness (mm)	-	-	-	-	-	-	-	-	-	-	-	-	-	-	-	-	-	0.571	-0.044
	Area moment of inertia Ixx (mm4)	-	-	-	-	-	-	-	-	-	-	-	-	-	-	-	-	-	-	0.445
	Area moment of inertia Iyy (mm4)	-	-	-	-	-	-	-	-	-	-	-	-	-	-	-	-	-	-	-
Probability value p		Max. load (N)	Max. displacement (mm)	Stiffness (N/mm)	Absorbed energy (Nmm)	Max. ext. surface strain (Microstrain)	Min. int. surface strain (Microstrain)	Age (years)	Bone mineral density (mgHA/cm3)	Antero-posterior rib length (mm)	Rib width (mm)	Rib length/width ratio	External edge length (mm)	BV/TV (%)	Trab. thickness (mm)	Trab. Number (mm^-1)	Trab. Separation (mm)	Cort. thickness (mm)	Area moment of inertia Ixx (mm4)	Area moment of inertia Iyy (mm4)		Color key
	Max. load (N)	-	0	0.001	0	0.003	0.004	0	0	0.006	0.83	0.12	0.093	0	0.058	0	0	0	0	0.033		p ≥ 0.050	not significant
	Max. displacement (mm)	-	-	0.007	0	0	0	0.355	0.034	0.648	0.034	0.216	0.02	0	0.05	0	0.003	0.008	0.003	0.044		p < 0.050	significant
	Stiffness (N/mm)	-	-	-	0.881	0.887	0.113	0.082	0.976	0.068	0	0	0.123	0.096	0.493	0.075	0.045	0.023	0.014	0.188
	Absorbed energy (Nmm)	-	-	-	-	0	0	0.001	0.001	0.08	0.473	0.667	0.108	0	0.004	0	0	0	0	0.007
	Max. ext. surface strain (Microstrain)	-	-	-	-	-	-	0.131	0.265	0.961	0.384	0.561	0.225	0	0.055	0	0.003	0.982	0.053	0.139
	Min. int. surface strain (Microstrain)	-	-	-	-	-	-	0.923	0.257	0.145	0.684	0.56	0.129	0	0.046	0.001	0.015	0.567	0.401	0.22
	Age (years)	-	-	-	-	-	-	-	0.003	0.001	0.956	0.026	0.004	0.01	0.714	0	0	0.041	0	0.011
	Bone mineral density (mgHA/cm3)	-	-	-	-	-	-	-	-	0.669	0.001	0.015	0.218	0.207	0.987	0.052	0.008	0	0	0.05
	Rib length (mm)	-	-	-	-	-	-	-	-	-	0.043	0	0	0.777	0.138	0.677	0.18	0.12	0.015	0.153
	Rib width (mm)	-	-	-	-	-	-	-	-	-	-	0	0	0.114	0.063	0.481	0.925	0.581	0.015	0
	Rib length/width ratio	-	-	-	-	-	-	-	-	-	-	-	0.252	0.204	0.03	0.793	0.467	0.345	0.688	0
	External edge length (mm)	-	-	-	-	-	-	-	-	-	-	-	-	0.487	0.99	0.474	0.295	0.048	0	0.102
	BV/TV (%)	-	-	-	-	-	-	-	-	-	-	-	-	-	0	0	0	0.09	0.274	0.121
	Trab. thickness (mm)	-	-	-	-	-	-	-	-	-	-	-	-	-	-	0.001	0.201	0.035	0.875	0.31
	Trab. Number (mm^-1)	-	-	-	-	-	-	-	-	-	-	-	-	-	-	-	0	0.211	0.133	0.004
	Trab. Separation (mm)	-	-	-	-	-	-	-	-	-	-	-	-	-	-	-	-	0.22	0.411	0.005
	Cort. thickness (mm)	-	-	-	-	-	-	-	-	-	-	-	-	-	-	-	-	-	0	0.684
	Area moment of inertia Ixx (mm4)	-	-	-	-	-	-	-	-	-	-	-	-	-	-	-	-	-	-	0
	Area moment of inertia Iyy (mm4)	-	-	-	-	-	-	-	-	-	-	-	-	-	-	-	-	-	-	-
Sample size n		Max. load (N)	Max. displacement (mm)	Stiffness (N/mm)	Absorbed energy (Nmm)	Max. ext. surface strain (Microstrain)	Min. int. surface strain (Microstrain)	Age (years)	Bone mineral density (mgHA/cm3)	Antero-posterior rib length (mm)	Rib width (mm)	Rib length/width ratio	External edge length (mm)	BV/TV (%)	Trab. thickness (mm)	Trab. Number (mm^-1)	Trab. Separation (mm)	Cort. thickness (mm)	Area moment of inertia Ixx (mm4)	Area moment of inertia Iyy (mm4)
	Max. load (N)	-	89	89	89	35	32	89	79	89	89	89	87	89	89	89	89	89	89	89
	Max. displacement (mm)	-	-	89	89	35	32	89	79	89	89	89	87	89	89	89	89	89	89	89
	Stiffness (N/mm)	-	-	-	89	35	32	89	79	89	89	89	87	89	89	89	89	89	89	89
	Absorbed energy (Nmm)	-	-	-	-	35	32	89	79	89	89	89	87	89	89	89	89	89	89	89
	Max. ext. surface strain (Microstrain)	-	-	-	-	-	-	35	30	35	35	35	33	35	35	35	35	35	35	35
	Min. int. surface strain (Microstrain)	-	-	-	-	-	-	32	27	32	32	32	32	32	32	32	32	32	32	32
	Age (years)	-	-	-	-	-	-	-	79	89	89	89	87	89	89	89	89	89	89	89
	Bone mineral density (mgHA/cm3)	-	-	-	-	-	-	-	-	79	79	79	77	79	79	79	79	79	79	79
	Rib length (mm)	-	-	-	-	-	-	-	-	-	89	89	87	89	89	89	89	89	89	89
	Rib width (mm)	-	-	-	-	-	-	-	-	-	-	89	87	89	89	89	89	89	89	89
	Rib length/width ratio	-	-	-	-	-	-	-	-	-	-	-	87	89	89	89	89	89	89	89
	External edge length (mm)	-	-	-	-	-	-	-	-	-	-	-	-	87	87	87	87	87	87	87
	BV/TV (%)	-	-	-	-	-	-	-	-	-	-	-	-	-	89	89	89	89	89	89
	Trab. thickness (mm)	-	-	-	-	-	-	-	-	-	-	-	-	-	-	89	89	89	89	89
	Trab. Number (mm^-1)	-	-	-	-	-	-	-	-	-	-	-	-	-	-	-	89	89	89	89
	Trab. Separation (mm)	-	-	-	-	-	-	-	-	-	-	-	-	-	-	-	-	89	89	89
	Cort. thickness (mm)	-	-	-	-	-	-	-	-	-	-	-	-	-	-	-	-	-	89	89
	Area moment of inertia Ixx (mm4)	-	-	-	-	-	-	-	-	-	-	-	-	-	-	-	-	-	-	89
	Area moment of inertia Iyy (mm4)	-	-	-	-	-	-	-	-	-	-	-	-	-	-	-	-	-	-	-
